# Supplementary material for: Trends and patterns of broadband Internet access speed in a Nigerian university campus: A robust data exploration
Source: Data Brief. 2019 Feb 2;23:103705. doi: 10.1016/j.dib.2019.103705 (PMC6374998; doi:10.1016/j.dib.2019.103705)
Supplement: Supplementary file 2 — Supplementary material [file mmc2.xlsx]

## Sheet: January
Date	Data Transmission Bit Rate (Mbps)	Data Reception Bit Rate (Mbps)
2017-01-01	0	0
2017-01-02	0	0
2017-01-03	0	0
2017-01-04	0	0
2017-01-05	0	0
2017-01-06	40.3	221.2
2017-01-07	32.6	145.5
2017-01-08	50.3	229.7
2017-01-09	68.7	602.5
2017-01-10	106.9	682.3
2017-01-11	110.4	686.6
2017-01-12	125.3	747.3
2017-01-13	108.1	678.9
2017-01-14	89.6	694.6
2017-01-15	110.1	718.5
2017-01-16	121.3	748.7
2017-01-17	123.8	714.2
2017-01-18	108.1	605.3
2017-01-19	118.1	704.5
2017-01-20	120	751.3
2017-01-21	156.2	688.3
2017-01-22	100.9	725.7
2017-01-23	90.2	619.4
2017-01-24	100.7	693.9
2017-01-25	109.7	682.8
2017-01-26	100.7	704.2
2017-01-27	74.4	589
2017-01-28	56.2	389.4
2017-01-29	91.6	526.3
2017-01-30	93.9	655.3
2017-01-31	65.3	342.4

## Sheet: February
Date	Data Transmission Bit Rate (Mbps)	Data Reception Bit Rate (Mbps)
2017-02-01	115.2	661.5
2017-02-02	116.4	730.4
2017-02-03	117.6	683.7
2017-02-04	135.4	587.8
2017-02-05	167.6	683.4
2017-02-06	141.1	764.4
2017-02-07	118.1	652.7
2017-02-08	159.5	712.9
2017-02-09	119.1	776.1
2017-02-10	165.1	778.2
2017-02-11	41.4	224.8
2017-02-12	35.6	146.8
2017-02-13	115.9	436.4
2017-02-14	114.5	468.4
2017-02-15	100.1	550.5
2017-02-16	56.9	411.6
2017-02-17	128.4	692.8
2017-02-18	279.5	847.2
2017-02-19	358.8	580.1
2017-02-20	366.9	827.6
2017-02-21	369	830.1
2017-02-22	347.7	753.8
2017-02-23	347.8	739
2017-02-24	299.8	519.1
2017-02-25	299.1	620.6
2017-02-26	336.6	544.3
2017-02-27	352.1	822
2017-02-28	352	830.3

## Sheet: March
Date	Data Transmission Bit Rate (Mbps)	Data Reception Bit Rate (Mbps)
2017-03-01	357	828.1
2017-03-02	347.1	837
2017-03-03	855.6	833.7
2017-03-04	308.6	692.3
2017-03-05	312.8	626.2
2017-03-06	357.6	826.2
2017-03-07	378.5	831.6
2017-03-08	348.7	734.9
2017-03-09	343.4	794.5
2017-03-10	333	773.8
2017-03-11	320.6	704.2
2017-03-12	333.2	476.5
2017-03-13	320.6	762.3
2017-03-14	366.5	738
2017-03-15	361.4	754.9
2017-03-16	339.8	801.1
2017-03-17	348.1	776.6
2017-03-18	368.2	706.8
2017-03-19	81.2	322
2017-03-20	131.4	761.4
2017-03-21	120.5	739.9
2017-03-22	85.3	675.8
2017-03-23	135	746.7
2017-03-24	146.2	706.9
2017-03-25	150.2	499
2017-03-26	100.8	471.4
2017-03-27	200.5	1001.6
2017-03-28	139.4	848.6
2017-03-29	145	686.4
2017-03-30	113.5	701.1
2017-03-31	124.3	803.1

## Sheet: April
Date	Data Transmission Bit Rate (Mbps)	Data Reception Bit Rate (Mbps)
2017-04-01	136.1	899.5
2017-04-02	167.5	810.1
2017-04-03	145.9	962.4
2017-04-04	157.6	777.2
2017-04-05	116	733.7
2017-04-06	197.2	774.5
2017-04-07	196.5	867.8
2017-04-08	103.4	711.2
2017-04-09	136.2	626.1
2017-04-10	148.9	745.6
2017-04-11	130.5	902.1
2017-04-12	136.8	833.1
2017-04-13	160.1	889.6
2017-04-14	184	696.3
2017-04-15	145.1	685.2
2017-04-16	127.2	596.2
2017-04-17	109.9	526
2017-04-18	155.3	898.2
2017-04-19	114.7	675
2017-04-20	136.6	659.9
2017-04-21	126.1	638.2
2017-04-22	184.3	742.3
2017-04-23	93.2	587
2017-04-24	153.1	773.8
2017-04-25	138.8	687.5
2017-04-26	155.4	597.1
2017-04-27	184.7	585.4
2017-04-28	132	583.1
2017-04-29	155	760.6
2017-04-30	135.1	694.9

## Sheet: May
Date	Data Transmission Bit Rate (Mbps)	Data Reception Bit Rate (Mbps)
2017-05-01	172.5	775.8
2017-05-02	183.4	839.2
2017-05-03	218.6	1080.1
2017-05-04	203.9	1098.5
2017-05-05	234	1036.6
2017-05-06	160.4	673
2017-05-07	85.8	512.8
2017-05-08	125.4	755.7
2017-05-09	103.8	661.9
2017-05-10	193.3	725.3
2017-05-11	144.8	650
2017-05-12	168.7	839.3
2017-05-13	101	665.4
2017-05-14	63.4	364.7
2017-05-15	116.3	528.2
2017-05-16	134.8	602
2017-05-17	150.9	446.1
2017-05-18	155.3	498.7
2017-05-19	115	499
2017-05-20	57.1	344.2
2017-05-21	66.2	492.8
2017-05-22	108.4	491.8
2017-05-23	115.1	603.5
2017-05-24	119.1	584.8
2017-05-25	113	547.9
2017-05-26	169.3	555.4
2017-05-27	96.4	442.9
2017-05-28	65.7	513.8
2017-05-29	109	403.5
2017-05-30	142.2	677.9
2017-05-31	159.4	769.2

## Sheet: June
Date	Data Transmission Bit Rate (Mbps)	Data Reception Bit Rate (Mbps)
2017-06-01	149.2	777.5
2017-06-02	137.6	896.8
2017-06-03	126.8	710.1
2017-06-04	81.6	623.6
2017-06-05	135	651.8
2017-06-06	142.5	680.2
2017-06-07	127.2	757.5
2017-06-08	194.2	881.7
2017-06-09	126.9	903.1
2017-06-10	88.3	322.7
2017-06-11	99.5	724.1
2017-06-12	127.9	722.2
2017-06-13	169.5	800.6
2017-06-14	180.7	779.9
2017-06-15	132.1	657.8
2017-06-16	148	705.5
2017-06-17	97.143	332.894
2017-06-18	173.8	573.6
2017-06-19	227.5	679.2
2017-06-20	138	513.7
2017-06-21	169.2	699.3
2017-06-22	95.8	468.835
2017-06-23	137.4	572
2017-06-24	116.2	478.7
2017-06-25	80.289	319.5
2017-06-26	195.6	940.4
2017-06-27	191.6	590.4
2017-06-28	133.2	603.4
2017-06-29	135	702.2
2017-06-30	120.2	856.6

## Sheet: July
Date	Data Transmission Bit Rate (Mbps)	Data Reception Bit Rate (Mbps)
2017-07-01	114.5	789.1
2017-07-02	93.6	625.5
2017-07-03	148.7	736.6
2017-07-04	188	797.1
2017-07-05	229.4	813.2
2017-07-06	133.4	570.8
2017-07-07	109.4	744.3
2017-07-08	132.9	707.4
2017-07-09	78.6	477.1
2017-07-10	210.2	637.4
2017-07-11	111.5	792.1
2017-07-12	155.3	944.7
2017-07-13	158.5	739.1
2017-07-14	149.4	673
2017-07-15	69.7	418.2
2017-07-16	44.3	343.7
2017-07-17	69.9	465.1
2017-07-18	96.8	687.5
2017-07-19	160.2	660.5
2017-07-20	97.3	670.4
2017-07-21	72.2	331.6
2017-07-22	97.8	520.9
2017-07-23	107.5	593.8
2017-07-24	123.1	528.7
2017-07-25	165.1	692
2017-07-26	107.4	400.8
2017-07-27	81	363.9
2017-07-28	59.3	384.2
2017-07-29	46.6	254.4
2017-07-30	72.5	163.5
2017-07-31	86.3	399.9

## Sheet: August
Date	Data Transmission Bit Rate (Mbps)	Data Reception Bit Rate (Mbps)
2017-08-01	82.9	466.5
2017-08-02	73.3	409.1
2017-08-03	64.7	396.7
2017-08-04	87	324.8
2017-08-05	70.9	260.2
2017-08-06	53.2	932.1
2017-08-07	102.6	337.7
2017-08-08	70.3	305
2017-08-09	63.4	376.5
2017-08-10	85.1	351
2017-08-11	66.4	226.3
2017-08-12	58.7	189.8
2017-08-13	19.6	153.4
2017-08-14	56.62	315.305
2017-08-15	95.7	649.3
2017-08-16	121.3	396.4
2017-08-17	88.4	340.6
2017-08-18	93.7	226.7
2017-08-19	28.4	178.8
2017-08-20	32.5	231.6
2017-08-21	53.8	266.6
2017-08-22	26.7	131.8
2017-08-23	50.5	265.4
2017-08-24	45.1	272.6
2017-08-25	35.3	246.4
2017-08-26	42	218.1
2017-08-27	78.3	428.9
2017-08-28	229.5	1132.9
2017-08-29	128.9	790.3
2017-08-30	180.9	717.6
2017-08-31	171.9	1220.3

## Sheet: September
Date	Data Transmission Bit Rate (Mbps)	Data Reception Bit Rate (Mbps)
2017-09-01	152.7	811.9
2017-09-02	163.8	673.2
2017-09-03	126.4	788.6
2017-09-04	235.3	1163.7
2017-09-05	238.5	1189.3
2017-09-06	178.9	1032.3
2017-09-07	162.9	835.4
2017-09-08	242.4	1245
2017-09-09	168	919.3
2017-09-10	228.1	968.4
2017-09-11	206.3	1136
2017-09-12	200.8	871.8
2017-09-13	235	1186.9
2017-09-14	228.6	898.6
2017-09-15	258.7	1239.8
2017-09-16	142.2	694.1
2017-09-17	225.1	886.1
2017-09-18	181.9	1132.6
2017-09-19	162	890.3
2017-09-20	218.8	1050.2
2017-09-21	182.8	824.3
2017-09-22	146.8	831.1
2017-09-23	178.8	896.6
2017-09-24	168.3	1018
2017-09-25	181.6	1215.1
2017-09-26	133.2	802.4
2017-09-27	170.2	1074.9
2017-09-28	131.2	802.2
2017-09-29	172.1	1216.4
2017-09-30	145.2	774.7

## Sheet: October
Date	Data Transmission Bit Rate (Mbps)	Data Reception Bit Rate (Mbps)
2017-10-01	225.1	1017.1
2017-10-02	204.2	1127
2017-10-03	191.7	1338.7
2017-10-04	213.9	1154.8
2017-10-05	211	1040.3
2017-10-06	214.7	1342.4
2017-10-07	152.9	982.5
2017-10-08	137.7	796.7
2017-10-09	182.9	1038.1
2017-10-10	207.6	896
2017-10-11	162.3	840.9
2017-10-12	174.6	954.9
2017-10-13	173.6	942.6
2017-10-14	136.4	931.2
2017-10-15	186.5	593.9
2017-10-16	235.1	1184.8
2017-10-17	203.8	1031.4
2017-10-18	160.9	937.6
2017-10-19	163	803.9
2017-10-20	196.3	960
2017-10-21	163.9	945.1
2017-10-22	142	530.1
2017-10-23	198	931.3
2017-10-24	237.9	1084.3
2017-10-25	131.2	745
2017-10-26	175.5	890.4
2017-10-27	184.6	1148.7
2017-10-28	153.2	768.7
2017-10-29	135.8	598.7
2017-10-30	139.5	654.9
2017-10-31	196	1004.8

[truncated: 2 more sheets: November, December]
